# Supplementary material for: Improved Long-Term Preservation of Cannabis Inflorescence by Utilizing Integrated Pre-Harvest Hexanoic Acid Treatment and Optimal Post-Harvest Storage Conditions
Source: Plants (Basel). 2024 Mar 30;13(7):992. doi: 10.3390/plants13070992 (PMC11013627; doi:10.3390/plants13070992)
Supplement: Supplementary file 1 [file plants-13-00992-s001.zip]

Archive with 1 entries (1 files):
- plants-2927562-supplementary.pdf
